# Supplementary material for: Comparative Phenotypic and Genomic Features of Staphylococci from Sonication Fluid of Orthopedic Implant-Associated Infections with Poor Outcome
Source: Microorganisms. 2022 Jun 2;10(6):1149. doi: 10.3390/microorganisms10061149 (PMC9230661; doi:10.3390/microorganisms10061149)
Supplement: Supplementary file 1 [file microorganisms-10-01149-s001.zip]

Archive with 1 entries (1 files):
- microorganisms-1734856-supplementary.pdf
